# Supplementary material for: Serological diagnosis of pulmonary Mycobacterium tuberculosis infection by LIPS using a multiple antigen mixture
Source: BMC Microbiol. 2015 Oct 8;15:205. doi: 10.1186/s12866-015-0545-y (PMC4599810; doi:10.1186/s12866-015-0545-y)
Supplement: Additional file 3: Table S2. — Raw LIPS data (LU) from separate tests for 8 MTB antigens with cohort 2. (XLS 18 kb) [file 12866_2015_545_MOESM3_ESM.xls]

## Sheet: Additional File 3
	Additional file 3: Table S2 Raw LIPS data (LU) from separate tests with 8 MTB antigens with cohort 2
	Sample	PST	EspB	BfrfB	FBpA	MPT64	HSP	SSB	RV0871c		SUM
	D-MTB	10923	6465.5	12883.5	17765	1210.5	8655	12793.5	817		71513
	P-MTB	6.41257e+06	8600	10155	14744	1166	13892	32608	1964.5		6495700
	P-MTB	14956.5	2952.5	21038	13436	1983	1.18795e+06	34070	600554		1876939
	D-MTB	9289	1990.5	21489.5	13270	1424.5	7811.5	18431	780		74486
	P-MTB	158914	1442	50220	23520	1398	13123.5	44090	1949		294656
	P-MTB	6.14301e+06	2051.5	24196.5	21481	1218.5	12583.5	15226.5	1750.5		6.22152e+06
	D-MTB	14124	2234	46215.5	1544	1050	2800	10503	9648.5		88119
	P-MTB	10068.5	3396	35030.5	11832	926	5322.5	24556.5	8108		99240
	P-MTB	2170153	2456	44647	172422	1079.5	8441.5	17074	1866.5		2418140
	P-MTB	25100	24296	12421.5	13843	1012.5	6664.5	159360	2440		245138
	P-MTB	23694	5297.5	14353.5	16524	1158	10912	88067.5	1060.5		161067
	P-MTB	11159.5	6524.5	1.40092e+06	20837.5	4284.5	15410	28346	3077.5		1490561
	D-MTB	1089891	3524	31536	1874	2062	123543	4873	3152.5		1.26046e+06
	D-MTB	22026	5120	22892	1657	1327	2148	17708	9438.5		82316.5
	P-MTB	9431.5	2216180	18533	12980.5	948.5	6713.5	78328.5	1649.5		2344765
	P-MTB	5.99308e+06	1844866	37394	128932	1315.5	22967	17378	1214.5		8.04715e+06
	P-MTB	67030.5	3641	12792	1.21606e+06	2197	6923.5	26607	1405.5		1336656
	P-MTB	7681	8489	10256.5	12231	877.5	4719.5	52790	963.5		98008
	P-MTB	6020830	5485.5	75352	16210	1450.5	13753	12130.5	6875		6.15209e+06
	P-MTB	528456	3343	51574.5	380297	1596.5	17037	15916	220292		1218512
	P-MTB	12561	1383.5	10625	11615.5	1001	6890	12617	753.5		57446.5
	P-MTB	23222	5781	7926	20175	1031	864629	13326	2425		938515
	P-MTB	6305918	2823	15499	18419.5	1102	10818	10698.5	795		6366073
	P-MTB	9551	5.16725e+06	16965.5	20284.5	1173	11061.5	32020	1125		5259434
	P-MTB	367690	851858	310990	409888	1201237	942077	102308	323556		4.5096e+06
	P-MTB	23267	4607	16821.5	17965.5	1304.5	9124	35558.5	914.5		109562
	P-MTB	3483455	676364	21262.5	2.50464e+06	1270.5	646976	137378	516288		7.98764e+06
	P-MTB	298534	6938	33811.5	16076.5	1679.5	21441.5	17621.5	4813.5		400916
	P-MTB	11245.5	3021.5	139207	145824	195709	151406	97554.5	1439.5		745407
	P-MTB	11354	1865	20224	60154.5	1480.5	8936.5	568812	5938		678765
	P-MTB	12865	2971542	15181.5	2.26462e+06	1241	11733	17936.5	7178.5		5302300
	P-MTB	14799	5661384	13077.5	28593	1285.5	9915	17037	3880		5749971
	P-MTB	11995	1664	21647.5	1657	960	2185.5	7677	1859		49645
	P-MTB	147856	2384	10507	1829	1207	1979.5	8359	1990.5		176112
	P-MTB	7699	1972	20673	1215	1499	1465.5	3314	1642		39479.5
	P-MTB	12190	1132	6458.5	1110	1379	1151	4258	4247.5		31926
	P-MTB	17206	2129	7684.5	1447	1619	1484	4708	4644		40921.5
	P-MTB	11800	1904	177540	1784	1552	1758	6672	1413		204423
	P-MTB	992198	2242	6117.5	20272	1424	1971.5	5503	1334.5		1.03106e+06
	P-MTB	11088	7722	8111.5	1942	1237	1581.5	5240	3887.5		40809.5
	P-MTB	25085	4101	14113	28946	1469	3561	6597	3954.5		87826.5
	D-MTB	3730305	3014	272542	101907	1372	50833.5	4438	535972		4.70038e+06
	P-MTB	20092	2954	15833.5	2144	1499	2182	7280	299783		351768
	D-MTB	4040928	6005	28241.5	1949	1994	1780.5	674535	1672		4757105
	P-MTB	1.70823e+06	5079091	25377.5	100924	1053.5	8220.5	12178.5	1095		6.93617e+06
	P-MTB	5902748	4068.5	9953	191369	13723.5	9491.5	10612	956		6.14292e+06
	P-MTB	14008	191384	31562	18127.5	1754.5	9622	29212	1020		296690
	P-MTB	11867.5	3890	14784.5	22260.5	1042.5	14656.5	18375	125212		212088
	P-MTB	281025	3336	76346	16861	1237	4753	40776	36667.5		461002
	P-MTB	2645332	1979	55091.5	349885	8809	1398	101352	200428		3364275
	P-MTB	9184	1314	6520.5	14930	1436	4524	9360	896		48164.5
	P-MTB	15114	2467	18821.5	1777	1634	2688	6058	1881.5		50441
	P-MTB	11170.5	30478.5	30420	58808	1087	5818	53885	259396		451063
	P-MTB	24410.5	7379	16157.5	14809	914.5	5248	35948	10706		115572
	P-MTB	246441	2661	78388.5	2571	1252	2646.5	35296	1897		371153
	P-MTB	530443	641181	7433.5	433139	1447	32184.5	4198	132844		1.78287e+06
	Asian CTRL	8486.5	3054	17259.5	13330.5	1975.5	9420	16279.5	1150.5		70956
	Asian CTRL	8797.5	3720	18081	18348.5	1289.5	6455	12970	746		70407.5
	Asian CTRL	11695.5	3191.5	31618.5	18916	2627.5	4367	16710.5	967		90093.5
	Asian CTRL	12340.5	2588	6312	16704	1589	6893.5	18731	1581.5		66739.5
	Asian CTRL	7388	2086	21489.5	14031.5	855	8887.5	17161	2691.5		74590
	Asian CTRL	24477.5	1956	15090.5	14213.5	918.5	7812	10683	817.5		75968.5
	Asian CTRL	7981	11787.5	35745	23298	1147	8014	23848	1042.5		112863
	Asian CTRL	7661.5	20017.5	10749	34465.5	1005	8314	10244.5	1102		93559
	Asian CTRL	7636	2156.5	9675.5	14013.5	1248.5	9588.5	14282	870		59470.5
	Asian CTRL	8441.5	5813.5	20620.5	26722	1417	9349	40945	1016		114324
	Asian CTRL	9067.5	3975	14017	15910.5	2331.5	11103	75270	817		132492
	Asian CTRL	14799	2084	9948.5	1454	1312	3355	7872	3264.5		44089
	Asian CTRL	30888	1304	23214.5	2002	1544	4558.5	36083	1686.5		101280
	Asian CTRL	13367	1394	8682	1477	1349	2597.5	6590	2211.5		37668
	Asian CTRL	16516	1724	31449.5	1177	1627	1586	5038	2492.5		61610
	Asian CTRL	14042	5098	12171	1522	1687	3021	5773	2916		46230
	Asian CTRL	11103	2519	7962	1057	1080	1600.5	11148	1353.5		37823
	Asian CTRL	24043	2392	9881.5	1837	1192	2114	23998	3823.5		69281
	Asian CTRL	17985	1807	34644	1732	1259	2688	6357	2860		69332
	Asian CTRL	8367	1012	12554	1087	960	18180	4993	832		47985
	Asian CTRL	9544	3164	9270	1784	1589	7703	5750	1608		40412
		PST	EspB	BfrfB	FBpA	MPT64	HSP	SSB	RV0871c		SUM
		PST	EspB	BfrfB	FBpA	MPT64	HSP	SSB	RV0871c		SUM
