# Supplementary material for: Serological diagnosis of pulmonary Mycobacterium tuberculosis infection by LIPS using a multiple antigen mixture
Source: BMC Microbiol. 2015 Oct 8;15:205. doi: 10.1186/s12866-015-0545-y (PMC4599810; doi:10.1186/s12866-015-0545-y)
Supplement: Additional file 5: Table S4. — Raw LIPS data from the seven antigen mixture test with cohorts 2 and 3. (XLS 15 kb) [file 12866_2015_545_MOESM5_ESM.xls]

## Sheet: Additional File 5
Additional file 5: Table S4 Raw LIPS data from the seven antigen mixture test with cohorts 2 and 3
Cohort	Sample	LU
cohort 3	US CTRLS	14435.5
cohort 3	US CTRLS	27101.5
cohort 3	US CTRLS	40007.5
cohort 3	US CTRLS	34947
cohort 3	US CTRLS	27345
cohort 3	US CTRLS	48033
cohort 3	US CTRLS	33271.5
cohort 3	US CTRLS	29178.5
cohort 3	US CTRLS	25692
cohort 3	US CTRLS	16126
cohort 3	US CTRLS	31274
cohort 3	US CTRLS	29343
cohort 3	US CTRLS	26161
cohort 3	US CTRLS	29553
cohort 3	US CTRLS	27401.5
cohort 3	US CTRLS	32923
cohort 2	Asian CTRL	21809
cohort 2	Asian CTRL	18398
cohort 2	Asian CTRL	29711
cohort 2	Asian CTRL	21550
cohort 2	Asian CTRL	41170
cohort 2	Asian CTRL	36566.5
cohort 2	Asian CTRL	31674.5
cohort 2	Asian CTRL	106405
cohort 2	Asian CTRL	14555
cohort 2	Asian CTRL	44978.5
cohort 2	Asian CTRL	54237
cohort 2	Asian CTRL	30988.5
cohort 2	Asian CTRL	83438
cohort 2	Asian CTRL	24346.5
cohort 2	Asian CTRL	48861.5
cohort 2	Asian CTRL	29928
cohort 2	Asian CTRL	32810.5
cohort 2	Asian CTRL	22138.5
cohort 2	Asian CTRL	35667
cohort 2	Asian CTRL	57190.5
cohort 2	Asian CTRL	58746.5
cohort 2	Asian CTRL	33890
cohort 2	P-MTB	2627751
cohort 2	P-MTB	10621200
cohort 2	D-MTB	18146.5
cohort 2	P-MTB	652400
cohort 2	P-MTB	4909909
cohort 2	P-MTB	72357.5
cohort 2	P-MTB	8.19649e+06
cohort 2	P-MTB	651070
cohort 2	P-MTB	83981.5
cohort 2	P-MTB	98068
cohort 2	P-MTB	2950025
cohort 2	P-MTB	128090
cohort 2	P-MTB	143170
cohort 2	P-MTB	408954
cohort 2	P-MTB	7.9708e+06
cohort 2	P-MTB	1207527
cohort 2	P-MTB	25722.5
cohort 2	P-MTB	329726
cohort 2	P-MTB	7.17125e+06
cohort 2	P-MTB	3.30106e+06
cohort 2	P-MTB	3.14166e+06
cohort 2	P-MTB	6.51125e+06
cohort 2	P-MTB	91212.5
cohort 2	P-MTB	2646655
cohort 2	P-MTB	28173.5
cohort 2	D-MTB	48708
cohort 2	P-MTB	73958
cohort 2	P-MTB	7.04124e+06
cohort 2	P-MTB	1091848
cohort 2	P-MTB	346114
cohort 2	P-MTB	225244
cohort 2	P-MTB	209774
cohort 2	P-MTB	165058
cohort 2	P-MTB	10562000
cohort 2	P-MTB	1.67267e+06
cohort 2	P-MTB	1.90416e+06
cohort 2	P-MTB	54360.5
cohort 2	P-MTB	231575
cohort 2	P-MTB	54675.5
cohort 2	P-MTB	524573
cohort 2	P-MTB	4.24979e+06
cohort 2	P-MTB	98360.5
cohort 2	P-MTB	36079.5
cohort 2	D-MTB	118392
cohort 2	P-MTB	32960.5
cohort 2	P-MTB	237798
cohort 2	P-MTB	1496757
cohort 2	P-MTB	32169.5
cohort 2	P-MTB	115510
cohort 2	P-MTB	815692
cohort 2	D-MTB	4775837
cohort 2	P-MTB	392142
cohort 2	D-MTB	1422286
cohort 2	P-MTB	2.36577e+06
cohort 2	D-MTB	71199
cohort 2	D-MTB	6.46554e+06
			P-MTB; pulmonary TB
			D-MTB: extrapulmonary TB
